# Supplementary material for: Genetic relationships between the RACK1 homolog cpc-2 and heterotrimeric G protein subunit genes in Neurospora crassa
Source: PLoS One. 2019 Oct 3;14(10):e0223334. doi: 10.1371/journal.pone.0223334 (PMC6776386; doi:10.1371/journal.pone.0223334)
Supplement: S1 File — Data for basal hyphae growth rate, aerial hyphae height and conidia abundance were analyzed for statistical significance using an Ordinary One-Way ANOVA test with GraphPad Prism 6.0. The p-value cutoff was set to 0.05, confidence intervals were 95% and pair-wise comparisons were made. (XLSX) [file pone.0223334.s004.xlsx]

## Sheet: AH
Aerial Hyphae Multiple Comparisons								Aerial Hyphae ANOVA
Number of families	1							Table Analyzed	AH
Number of comparisons per family	91
Alpha	0.05							ANOVA summary
								F	44.95
Uncorrected Fisher's LSD	Mean Diff.	95% CI of diff.	Significant?	Summary	Individual P Value			P value	< 0.0001
								P value summary	****
WT A vs. WT a	-3.333	-7.400 to 0.7329	No	ns	0.1074	A-B		Are differences among means statistically significant? (P < 0.05)	Yes
WT A vs. gna-1	8.333	4.267 to 12.40	Yes	****	< 0.0001	A-C		R square	0.7914
WT A vs. gna-2	6.667	2.600 to 10.73	Yes	**	0.0015	A-D
WT A vs. gna-3	24	19.93 to 28.07	Yes	****	< 0.0001	A-E		Brown-Forsythe test
WT A vs. gnb-1	11.25	7.184 to 15.32	Yes	****	< 0.0001	A-F		F (DFn, DFd)	3.417 (13, 154)
WT A vs. cpc-2	12.42	8.350 to 16.48	Yes	****	< 0.0001	A-G		P value	0.0001
WT A vs. cpc-2 gna-1	26.5	22.43 to 30.57	Yes	****	< 0.0001	A-H		P value summary	***
WT A vs. cpc-2 gna-2	12.92	8.850 to 16.98	Yes	****	< 0.0001	A-I		Significantly different standard deviations? (P < 0.05)	Yes
WT A vs. cpc-2 gna-3	30.25	26.18 to 34.32	Yes	****	< 0.0001	A-J
WT A vs. cpc-2 gnb-1	20.75	16.68 to 24.82	Yes	****	< 0.0001	A-K		Bartlett's test
WT A vs. cpc-2 gna-1*	8.25	4.184 to 12.32	Yes	****	< 0.0001	A-L		Bartlett's statistic (corrected)	69.36
WT A vs. cpc-2 gna-2*	9.833	5.767 to 13.90	Yes	****	< 0.0001	A-M		P value	< 0.0001
WT A vs. cpc-2 gna-3*	19.75	15.68 to 23.82	Yes	****	< 0.0001	A-N		P value summary	****
WT a vs. gna-1	11.67	7.600 to 15.73	Yes	****	< 0.0001	B-C		Significantly different standard deviations? (P < 0.05)	Yes
WT a vs. gna-2	10	5.934 to 14.07	Yes	****	< 0.0001	B-D
WT a vs. gna-3	27.33	23.27 to 31.40	Yes	****	< 0.0001	B-E		ANOVA table	SS	DF	MS	F (DFn, DFd)	P value
WT a vs. gnb-1	14.58	10.52 to 18.65	Yes	****	< 0.0001	B-F		Treatment (between columns)	14855	13	1143	F (13, 154) = 44.95	P < 0.0001
WT a vs. cpc-2	15.75	11.68 to 19.82	Yes	****	< 0.0001	B-G		Residual (within columns)	3915	154	25.42
WT a vs. cpc-2 gna-1	29.83	25.77 to 33.90	Yes	****	< 0.0001	B-H		Total	18769	167
WT a vs. cpc-2 gna-2	16.25	12.18 to 20.32	Yes	****	< 0.0001	B-I
WT a vs. cpc-2 gna-3	33.58	29.52 to 37.65	Yes	****	< 0.0001	B-J		Data summary
WT a vs. cpc-2 gnb-1	24.08	20.02 to 28.15	Yes	****	< 0.0001	B-K		Number of treatments (columns)	14
WT a vs. cpc-2 gna-1*	11.58	7.517 to 15.65	Yes	****	< 0.0001	B-L		Number of values (total)	168
WT a vs. cpc-2 gna-2*	13.17	9.100 to 17.23	Yes	****	< 0.0001	B-M
WT a vs. cpc-2 gna-3*	23.08	19.02 to 27.15	Yes	****	< 0.0001	B-N
gna-1 vs. gna-2	-1.667	-5.733 to 2.400	No	ns	0.4194	C-D
gna-1 vs. gna-3	15.67	11.60 to 19.73	Yes	****	< 0.0001	C-E
gna-1 vs. gnb-1	2.917	-1.150 to 6.983	No	ns	0.1585	C-F
gna-1 vs. cpc-2	4.083	0.01712 to 8.150	Yes	*	0.0491	C-G
gna-1 vs. cpc-2 gna-1	18.17	14.10 to 22.23	Yes	****	< 0.0001	C-H
gna-1 vs. cpc-2 gna-2	4.583	0.5171 to 8.650	Yes	*	0.0274	C-I
gna-1 vs. cpc-2 gna-3	21.92	17.85 to 25.98	Yes	****	< 0.0001	C-J
gna-1 vs. cpc-2 gnb-1	12.42	8.350 to 16.48	Yes	****	< 0.0001	C-K
gna-1 vs. cpc-2 gna-1*	-0.08333	-4.150 to 3.983	No	ns	0.9678	C-L
gna-1 vs. cpc-2 gna-2*	1.5	-2.566 to 5.566	No	ns	0.4673	C-M
gna-1 vs. cpc-2 gna-3*	11.42	7.350 to 15.48	Yes	****	< 0.0001	C-N
gna-2 vs. gna-3	17.33	13.27 to 21.40	Yes	****	< 0.0001	D-E
gna-2 vs. gnb-1	4.583	0.5171 to 8.650	Yes	*	0.0274	D-F
gna-2 vs. cpc-2	5.75	1.684 to 9.816	Yes	**	0.0059	D-G
gna-2 vs. cpc-2 gna-1	19.83	15.77 to 23.90	Yes	****	< 0.0001	D-H
gna-2 vs. cpc-2 gna-2	6.25	2.184 to 10.32	Yes	**	0.0028	D-I
gna-2 vs. cpc-2 gna-3	23.58	19.52 to 27.65	Yes	****	< 0.0001	D-J
gna-2 vs. cpc-2 gnb-1	14.08	10.02 to 18.15	Yes	****	< 0.0001	D-K
gna-2 vs. cpc-2 gna-1*	1.583	-2.483 to 5.650	No	ns	0.4429	D-L
gna-2 vs. cpc-2 gna-2*	3.167	-0.8995 to 7.233	No	ns	0.126	D-M
gna-2 vs. cpc-2 gna-3*	13.08	9.017 to 17.15	Yes	****	< 0.0001	D-N
gna-3 vs. gnb-1	-12.75	-16.82 to -8.684	Yes	****	< 0.0001	E-F
gna-3 vs. cpc-2	-11.58	-15.65 to -7.517	Yes	****	< 0.0001	E-G
gna-3 vs. cpc-2 gna-1	2.5	-1.566 to 6.566	No	ns	0.2264	E-H
gna-3 vs. cpc-2 gna-2	-11.08	-15.15 to -7.017	Yes	****	< 0.0001	E-I
gna-3 vs. cpc-2 gna-3	6.25	2.184 to 10.32	Yes	**	0.0028	E-J
gna-3 vs. cpc-2 gnb-1	-3.25	-7.316 to 0.8162	No	ns	0.1164	E-K
gna-3 vs. cpc-2 gna-1*	-15.75	-19.82 to -11.68	Yes	****	< 0.0001	E-L
gna-3 vs. cpc-2 gna-2*	-14.17	-18.23 to -10.10	Yes	****	< 0.0001	E-M
gna-3 vs. cpc-2 gna-3*	-4.25	-8.316 to -0.1838	Yes	*	0.0406	E-N
gnb-1 vs. cpc-2	1.167	-2.900 to 5.233	No	ns	0.5717	F-G
gnb-1 vs. cpc-2 gna-1	15.25	11.18 to 19.32	Yes	****	< 0.0001	F-H
gnb-1 vs. cpc-2 gna-2	1.667	-2.400 to 5.733	No	ns	0.4194	F-I
gnb-1 vs. cpc-2 gna-3	19	14.93 to 23.07	Yes	****	< 0.0001	F-J
gnb-1 vs. cpc-2 gnb-1	9.5	5.434 to 13.57	Yes	****	< 0.0001	F-K
gnb-1 vs. cpc-2 gna-1*	-3	-7.066 to 1.066	No	ns	0.147	F-L
gnb-1 vs. cpc-2 gna-2*	-1.417	-5.483 to 2.650	No	ns	0.4923	F-M
gnb-1 vs. cpc-2 gna-3*	8.5	4.434 to 12.57	Yes	****	< 0.0001	F-N
cpc-2 vs. cpc-2 gna-1	14.08	10.02 to 18.15	Yes	****	< 0.0001	G-H
cpc-2 vs. cpc-2 gna-2	0.5	-3.566 to 4.566	No	ns	0.8084	G-I
cpc-2 vs. cpc-2 gna-3	17.83	13.77 to 21.90	Yes	****	< 0.0001	G-J
cpc-2 vs. cpc-2 gnb-1	8.333	4.267 to 12.40	Yes	****	< 0.0001	G-K
cpc-2 vs. cpc-2 gna-1*	-4.167	-8.233 to -0.1005	Yes	*	0.0447	G-L
cpc-2 vs. cpc-2 gna-2*	-2.583	-6.650 to 1.483	No	ns	0.2114	G-M
cpc-2 vs. cpc-2 gna-3*	7.333	3.267 to 11.40	Yes	***	0.0005	G-N
cpc-2 gna-1 vs. cpc-2 gna-2	-13.58	-17.65 to -9.517	Yes	****	< 0.0001	H-I
cpc-2 gna-1 vs. cpc-2 gna-3	3.75	-0.3162 to 7.816	No	ns	0.0704	H-J
cpc-2 gna-1 vs. cpc-2 gnb-1	-5.75	-9.816 to -1.684	Yes	**	0.0059	H-K
cpc-2 gna-1 vs. cpc-2 gna-1*	-18.25	-22.32 to -14.18	Yes	****	< 0.0001	H-L
cpc-2 gna-1 vs. cpc-2 gna-2*	-16.67	-20.73 to -12.60	Yes	****	< 0.0001	H-M
cpc-2 gna-1 vs. cpc-2 gna-3*	-6.75	-10.82 to -2.684	Yes	**	0.0013	H-N
cpc-2 gna-2 vs. cpc-2 gna-3	17.33	13.27 to 21.40	Yes	****	< 0.0001	I-J
cpc-2 gna-2 vs. cpc-2 gnb-1	7.833	3.767 to 11.90	Yes	***	0.0002	I-K
cpc-2 gna-2 vs. cpc-2 gna-1*	-4.667	-8.733 to -0.6005	Yes	*	0.0248	I-L
cpc-2 gna-2 vs. cpc-2 gna-2*	-3.083	-7.150 to 0.9829	No	ns	0.1362	I-M
cpc-2 gna-2 vs. cpc-2 gna-3*	6.833	2.767 to 10.90	Yes	**	0.0011	I-N
cpc-2 gna-3 vs. cpc-2 gnb-1	-9.5	-13.57 to -5.434	Yes	****	< 0.0001	J-K
cpc-2 gna-3 vs. cpc-2 gna-1*	-22	-26.07 to -17.93	Yes	****	< 0.0001	J-L
cpc-2 gna-3 vs. cpc-2 gna-2*	-20.42	-24.48 to -16.35	Yes	****	< 0.0001	J-M
cpc-2 gna-3 vs. cpc-2 gna-3*	-10.5	-14.57 to -6.434	Yes	****	< 0.0001	J-N
cpc-2 gnb-1 vs. cpc-2 gna-1*	-12.5	-16.57 to -8.434	Yes	****	< 0.0001	K-L
cpc-2 gnb-1 vs. cpc-2 gna-2*	-10.92	-14.98 to -6.850	Yes	****	< 0.0001	K-M
cpc-2 gnb-1 vs. cpc-2 gna-3*	-1	-5.066 to 3.066	No	ns	0.6278	K-N
cpc-2 gna-1* vs. cpc-2 gna-2*	1.583	-2.483 to 5.650	No	ns	0.4429	L-M
cpc-2 gna-1* vs. cpc-2 gna-3*	11.5	7.434 to 15.57	Yes	****	< 0.0001	L-N
cpc-2 gna-2* vs. cpc-2 gna-3*	9.917	5.850 to 13.98	Yes	****	< 0.0001	M-N
Test details	Mean 1	Mean 2	Mean Diff.	SE of diff.	n1	n2	t	DF
WT A vs. WT a	39.83	43.17	-3.333	2.058	12	12	1.619	154
WT A vs. gna-1	39.83	31.5	8.333	2.058	12	12	4.049	154
WT A vs. gna-2	39.83	33.17	6.667	2.058	12	12	3.239	154
WT A vs. gna-3	39.83	15.83	24	2.058	12	12	11.66	154
WT A vs. gnb-1	39.83	28.58	11.25	2.058	12	12	5.466	154
WT A vs. cpc-2	39.83	27.42	12.42	2.058	12	12	6.032	154
WT A vs. cpc-2 gna-1	39.83	13.33	26.5	2.058	12	12	12.87	154
WT A vs. cpc-2 gna-2	39.83	26.92	12.92	2.058	12	12	6.275	154
WT A vs. cpc-2 gna-3	39.83	9.583	30.25	2.058	12	12	14.7	154
WT A vs. cpc-2 gnb-1	39.83	19.08	20.75	2.058	12	12	10.08	154
WT A vs. cpc-2 gna-1*	39.83	31.58	8.25	2.058	12	12	4.008	154
WT A vs. cpc-2 gna-2*	39.83	30	9.833	2.058	12	12	4.777	154
WT A vs. cpc-2 gna-3*	39.83	20.08	19.75	2.058	12	12	9.595	154
WT a vs. gna-1	43.17	31.5	11.67	2.058	12	12	5.668	154
WT a vs. gna-2	43.17	33.17	10	2.058	12	12	4.858	154
WT a vs. gna-3	43.17	15.83	27.33	2.058	12	12	13.28	154
WT a vs. gnb-1	43.17	28.58	14.58	2.058	12	12	7.085	154
WT a vs. cpc-2	43.17	27.42	15.75	2.058	12	12	7.652	154
WT a vs. cpc-2 gna-1	43.17	13.33	29.83	2.058	12	12	14.49	154
WT a vs. cpc-2 gna-2	43.17	26.92	16.25	2.058	12	12	7.895	154
WT a vs. cpc-2 gna-3	43.17	9.583	33.58	2.058	12	12	16.32	154
WT a vs. cpc-2 gnb-1	43.17	19.08	24.08	2.058	12	12	11.7	154
WT a vs. cpc-2 gna-1*	43.17	31.58	11.58	2.058	12	12	5.628	154
WT a vs. cpc-2 gna-2*	43.17	30	13.17	2.058	12	12	6.397	154
WT a vs. cpc-2 gna-3*	43.17	20.08	23.08	2.058	12	12	11.21	154
gna-1 vs. gna-2	31.5	33.17	-1.667	2.058	12	12	0.8097	154
gna-1 vs. gna-3	31.5	15.83	15.67	2.058	12	12	7.611	154
gna-1 vs. gnb-1	31.5	28.58	2.917	2.058	12	12	1.417	154
gna-1 vs. cpc-2	31.5	27.42	4.083	2.058	12	12	1.984	154
gna-1 vs. cpc-2 gna-1	31.5	13.33	18.17	2.058	12	12	8.826	154
gna-1 vs. cpc-2 gna-2	31.5	26.92	4.583	2.058	12	12	2.227	154
gna-1 vs. cpc-2 gna-3	31.5	9.583	21.92	2.058	12	12	10.65	154
gna-1 vs. cpc-2 gnb-1	31.5	19.08	12.42	2.058	12	12	6.032	154
gna-1 vs. cpc-2 gna-1*	31.5	31.58	-0.08333	2.058	12	12	0.04049	154
gna-1 vs. cpc-2 gna-2*	31.5	30	1.5	2.058	12	12	0.7287	154
gna-1 vs. cpc-2 gna-3*	31.5	20.08	11.42	2.058	12	12	5.547	154
gna-2 vs. gna-3	33.17	15.83	17.33	2.058	12	12	8.421	154
gna-2 vs. gnb-1	33.17	28.58	4.583	2.058	12	12	2.227	154
gna-2 vs. cpc-2	33.17	27.42	5.75	2.058	12	12	2.794	154
gna-2 vs. cpc-2 gna-1	33.17	13.33	19.83	2.058	12	12	9.636	154
gna-2 vs. cpc-2 gna-2	33.17	26.92	6.25	2.058	12	12	3.036	154
gna-2 vs. cpc-2 gna-3	33.17	9.583	23.58	2.058	12	12	11.46	154
gna-2 vs. cpc-2 gnb-1	33.17	19.08	14.08	2.058	12	12	6.842	154
gna-2 vs. cpc-2 gna-1*	33.17	31.58	1.583	2.058	12	12	0.7692	154
gna-2 vs. cpc-2 gna-2*	33.17	30	3.167	2.058	12	12	1.538	154
gna-2 vs. cpc-2 gna-3*	33.17	20.08	13.08	2.058	12	12	6.356	154
gna-3 vs. gnb-1	15.83	28.58	-12.75	2.058	12	12	6.194	154
gna-3 vs. cpc-2	15.83	27.42	-11.58	2.058	12	12	5.628	154
gna-3 vs. cpc-2 gna-1	15.83	13.33	2.5	2.058	12	12	1.215	154
gna-3 vs. cpc-2 gna-2	15.83	26.92	-11.08	2.058	12	12	5.385	154
gna-3 vs. cpc-2 gna-3	15.83	9.583	6.25	2.058	12	12	3.036	154
gna-3 vs. cpc-2 gnb-1	15.83	19.08	-3.25	2.058	12	12	1.579	154
gna-3 vs. cpc-2 gna-1*	15.83	31.58	-15.75	2.058	12	12	7.652	154
gna-3 vs. cpc-2 gna-2*	15.83	30	-14.17	2.058	12	12	6.883	154
gna-3 vs. cpc-2 gna-3*	15.83	20.08	-4.25	2.058	12	12	2.065	154
gnb-1 vs. cpc-2	28.58	27.42	1.167	2.058	12	12	0.5668	154
gnb-1 vs. cpc-2 gna-1	28.58	13.33	15.25	2.058	12	12	7.409	154
gnb-1 vs. cpc-2 gna-2	28.58	26.92	1.667	2.058	12	12	0.8097	154
gnb-1 vs. cpc-2 gna-3	28.58	9.583	19	2.058	12	12	9.231	154
gnb-1 vs. cpc-2 gnb-1	28.58	19.08	9.5	2.058	12	12	4.615	154
gnb-1 vs. cpc-2 gna-1*	28.58	31.58	-3	2.058	12	12	1.457	154
gnb-1 vs. cpc-2 gna-2*	28.58	30	-1.417	2.058	12	12	0.6883	154
gnb-1 vs. cpc-2 gna-3*	28.58	20.08	8.5	2.058	12	12	4.13	154
cpc-2 vs. cpc-2 gna-1	27.42	13.33	14.08	2.058	12	12	6.842	154
cpc-2 vs. cpc-2 gna-2	27.42	26.92	0.5	2.058	12	12	0.2429	154
cpc-2 vs. cpc-2 gna-3	27.42	9.583	17.83	2.058	12	12	8.664	154
cpc-2 vs. cpc-2 gnb-1	27.42	19.08	8.333	2.058	12	12	4.049	154
cpc-2 vs. cpc-2 gna-1*	27.42	31.58	-4.167	2.058	12	12	2.024	154
cpc-2 vs. cpc-2 gna-2*	27.42	30	-2.583	2.058	12	12	1.255	154
cpc-2 vs. cpc-2 gna-3*	27.42	20.08	7.333	2.058	12	12	3.563	154
cpc-2 gna-1 vs. cpc-2 gna-2	13.33	26.92	-13.58	2.058	12	12	6.599	154
cpc-2 gna-1 vs. cpc-2 gna-3	13.33	9.583	3.75	2.058	12	12	1.822	154
cpc-2 gna-1 vs. cpc-2 gnb-1	13.33	19.08	-5.75	2.058	12	12	2.794	154
cpc-2 gna-1 vs. cpc-2 gna-1*	13.33	31.58	-18.25	2.058	12	12	8.866	154
cpc-2 gna-1 vs. cpc-2 gna-2*	13.33	30	-16.67	2.058	12	12	8.097	154
cpc-2 gna-1 vs. cpc-2 gna-3*	13.33	20.08	-6.75	2.058	12	12	3.279	154
cpc-2 gna-2 vs. cpc-2 gna-3	26.92	9.583	17.33	2.058	12	12	8.421	154
cpc-2 gna-2 vs. cpc-2 gnb-1	26.92	19.08	7.833	2.058	12	12	3.806	154
cpc-2 gna-2 vs. cpc-2 gna-1*	26.92	31.58	-4.667	2.058	12	12	2.267	154
cpc-2 gna-2 vs. cpc-2 gna-2*	26.92	30	-3.083	2.058	12	12	1.498	154
cpc-2 gna-2 vs. cpc-2 gna-3*	26.92	20.08	6.833	2.058	12	12	3.32	154
cpc-2 gna-3 vs. cpc-2 gnb-1	9.583	19.08	-9.5	2.058	12	12	4.615	154
cpc-2 gna-3 vs. cpc-2 gna-1*	9.583	31.58	-22	2.058	12	12	10.69	154
cpc-2 gna-3 vs. cpc-2 gna-2*	9.583	30	-20.42	2.058	12	12	9.919	154
cpc-2 gna-3 vs. cpc-2 gna-3*	9.583	20.08	-10.5	2.058	12	12	5.101	154
cpc-2 gnb-1 vs. cpc-2 gna-1*	19.08	31.58	-12.5	2.058	12	12	6.073	154
cpc-2 gnb-1 vs. cpc-2 gna-2*	19.08	30	-10.92	2.058	12	12	5.304	154
cpc-2 gnb-1 vs. cpc-2 gna-3*	19.08	20.08	-1	2.058	12	12	0.4858	154
cpc-2 gna-1* vs. cpc-2 gna-2*	31.58	30	1.583	2.058	12	12	0.7692	154
cpc-2 gna-1* vs. cpc-2 gna-3*	31.58	20.08	11.5	2.058	12	12	5.587	154
cpc-2 gna-2* vs. cpc-2 gna-3*	30	20.08	9.917	2.058	12	12	4.818	154

## Sheet: BH
Basal Hyphae Multiple Comparisons								Basal Hyphae ANOVA
Number of families	1							Table Analyzed	BH
Number of comparisons per family	91
Alpha	0.05							ANOVA summary
								F	407.9
Uncorrected Fisher's LSD	Mean Diff.	95% CI of diff.	Significant?	Summary	Individual P Value			P value	< 0.0001
								P value summary	****
WT mat A vs. WT mat a	0.966	-1.672 to 3.604	No	ns	0.4636	A-B		Are differences among means statistically significant? (P < 0.05)	Yes
WT mat A vs. gna-1	30.29	27.65 to 32.93	Yes	****	< 0.0001	A-C		R square	0.9925
WT mat A vs. gna-2	8.655	6.017 to 11.29	Yes	****	< 0.0001	A-D
WT mat A vs. gna-3	29.91	27.06 to 32.76	Yes	****	< 0.0001	A-E		Brown-Forsythe test
WT mat A vs. gnb-1	29.66	27.03 to 32.30	Yes	****	< 0.0001	A-F		F (DFn, DFd)	0.7951 (13, 40)
WT mat A vs. cpc-2	32.53	29.89 to 35.17	Yes	****	< 0.0001	A-G		P value	0.661
WT mat A vs. cpc-2 gna-1	58.25	55.61 to 60.89	Yes	****	< 0.0001	A-H		P value summary	ns
WT mat A vs. cpc-2 gna-2	29.58	26.73 to 32.43	Yes	****	< 0.0001	A-I		Significantly different standard deviations? (P < 0.05)	No
WT mat A vs. cpc-2 gna-3	50.7	48.06 to 53.33	Yes	****	< 0.0001	A-J
WT mat A vs. cpc-2 gnb-1	52.92	50.28 to 55.56	Yes	****	< 0.0001	A-K		Bartlett's test
WT mat A vs. cpc-2 gna-1*	50.63	48.00 to 53.27	Yes	****	< 0.0001	A-L		Bartlett's statistic (corrected)
WT mat A vs. cpc-2 gna-2*	34.16	31.52 to 36.80	Yes	****	< 0.0001	A-M		P value
WT mat A vs. cpc-2 gna-3*	44.01	41.38 to 46.65	Yes	****	< 0.0001	A-N		P value summary
WT mat a vs. gna-1	29.33	26.69 to 31.96	Yes	****	< 0.0001	B-C		Significantly different standard deviations? (P < 0.05)
WT mat a vs. gna-2	7.689	5.051 to 10.33	Yes	****	< 0.0001	B-D
WT mat a vs. gna-3	28.95	26.10 to 31.80	Yes	****	< 0.0001	B-E		ANOVA table	SS	DF	MS	F (DFn, DFd)	P value
WT mat a vs. gnb-1	28.7	26.06 to 31.34	Yes	****	< 0.0001	B-F		Treatment (between columns)	18075	13	1390	F (13, 40) = 407.9	P < 0.0001
WT mat a vs. cpc-2	31.56	28.92 to 34.20	Yes	****	< 0.0001	B-G		Residual (within columns)	136.3	40	3.409
WT mat a vs. cpc-2 gna-1	57.29	54.65 to 59.92	Yes	****	< 0.0001	B-H		Total	18211	53
WT mat a vs. cpc-2 gna-2	28.62	25.77 to 31.46	Yes	****	< 0.0001	B-I
WT mat a vs. cpc-2 gna-3	49.73	47.09 to 52.37	Yes	****	< 0.0001	B-J		Data summary
WT mat a vs. cpc-2 gnb-1	51.95	49.31 to 54.59	Yes	****	< 0.0001	B-K		Number of treatments (columns)	14
WT mat a vs. cpc-2 gna-1*	49.67	47.03 to 52.31	Yes	****	< 0.0001	B-L		Number of values (total)	54
WT mat a vs. cpc-2 gna-2*	33.19	30.55 to 35.83	Yes	****	< 0.0001	B-M
WT mat a vs. cpc-2 gna-3*	43.05	40.41 to 45.69	Yes	****	< 0.0001	B-N
gna-1 vs. gna-2	-21.64	-24.27 to -19.00	Yes	****	< 0.0001	C-D
gna-1 vs. gna-3	-0.3775	-3.227 to 2.472	No	ns	0.7903	C-E
gna-1 vs. gnb-1	-0.6266	-3.265 to 2.012	No	ns	0.6339	C-F
gna-1 vs. cpc-2	2.236	-0.4023 to 4.875	No	ns	0.0945	C-G
gna-1 vs. cpc-2 gna-1	27.96	25.32 to 30.60	Yes	****	< 0.0001	C-H
gna-1 vs. cpc-2 gna-2	-0.71	-3.560 to 2.140	No	ns	0.6174	C-I
gna-1 vs. cpc-2 gna-3	20.4	17.77 to 23.04	Yes	****	< 0.0001	C-J
gna-1 vs. cpc-2 gnb-1	22.63	19.99 to 25.27	Yes	****	< 0.0001	C-K
gna-1 vs. cpc-2 gna-1*	20.34	17.71 to 22.98	Yes	****	< 0.0001	C-L
gna-1 vs. cpc-2 gna-2*	3.868	1.230 to 6.507	Yes	**	0.0051	C-M
gna-1 vs. cpc-2 gna-3*	13.72	11.08 to 16.36	Yes	****	< 0.0001	C-N
gna-2 vs. gna-3	21.26	18.41 to 24.11	Yes	****	< 0.0001	D-E
gna-2 vs. gnb-1	21.01	18.37 to 23.65	Yes	****	< 0.0001	D-F
gna-2 vs. cpc-2	23.87	21.23 to 26.51	Yes	****	< 0.0001	D-G
gna-2 vs. cpc-2 gna-1	49.6	46.96 to 52.24	Yes	****	< 0.0001	D-H
gna-2 vs. cpc-2 gna-2	20.93	18.08 to 23.78	Yes	****	< 0.0001	D-I
gna-2 vs. cpc-2 gna-3	42.04	39.40 to 44.68	Yes	****	< 0.0001	D-J
gna-2 vs. cpc-2 gnb-1	44.26	41.62 to 46.90	Yes	****	< 0.0001	D-K
gna-2 vs. cpc-2 gna-1*	41.98	39.34 to 44.62	Yes	****	< 0.0001	D-L
gna-2 vs. cpc-2 gna-2*	25.5	22.87 to 28.14	Yes	****	< 0.0001	D-M
gna-2 vs. cpc-2 gna-3*	35.36	32.72 to 38.00	Yes	****	< 0.0001	D-N
gna-3 vs. gnb-1	-0.2491	-3.099 to 2.601	No	ns	0.8607	E-F
gna-3 vs. cpc-2	2.614	-0.2362 to 5.464	No	ns	0.0712	E-G
gna-3 vs. cpc-2 gna-1	28.34	25.49 to 31.19	Yes	****	< 0.0001	E-H
gna-3 vs. cpc-2 gna-2	-0.3325	-3.379 to 2.714	No	ns	0.8266	E-I
gna-3 vs. cpc-2 gna-3	20.78	17.93 to 23.63	Yes	****	< 0.0001	E-J
gna-3 vs. cpc-2 gnb-1	23	20.15 to 25.85	Yes	****	< 0.0001	E-K
gna-3 vs. cpc-2 gna-1*	20.72	17.87 to 23.57	Yes	****	< 0.0001	E-L
gna-3 vs. cpc-2 gna-2*	4.246	1.396 to 7.096	Yes	**	0.0045	E-M
gna-3 vs. cpc-2 gna-3*	14.1	11.25 to 16.95	Yes	****	< 0.0001	E-N
gnb-1 vs. cpc-2	2.863	0.2243 to 5.501	Yes	*	0.0342	F-G
gnb-1 vs. cpc-2 gna-1	28.59	25.95 to 31.23	Yes	****	< 0.0001	F-H
gnb-1 vs. cpc-2 gna-2	-0.08342	-2.933 to 2.766	No	ns	0.9531	F-I
gnb-1 vs. cpc-2 gna-3	21.03	18.39 to 23.67	Yes	****	< 0.0001	F-J
gnb-1 vs. cpc-2 gnb-1	23.25	20.62 to 25.89	Yes	****	< 0.0001	F-K
gnb-1 vs. cpc-2 gna-1*	20.97	18.33 to 23.61	Yes	****	< 0.0001	F-L
gnb-1 vs. cpc-2 gna-2*	4.495	1.856 to 7.133	Yes	**	0.0014	F-M
gnb-1 vs. cpc-2 gna-3*	14.35	11.71 to 16.99	Yes	****	< 0.0001	F-N
cpc-2 vs. cpc-2 gna-1	25.73	23.09 to 28.36	Yes	****	< 0.0001	G-H
cpc-2 vs. cpc-2 gna-2	-2.946	-5.796 to -0.09632	Yes	*	0.0431	G-I
cpc-2 vs. cpc-2 gna-3	18.17	15.53 to 20.81	Yes	****	< 0.0001	G-J
cpc-2 vs. cpc-2 gnb-1	20.39	17.75 to 23.03	Yes	****	< 0.0001	G-K
cpc-2 vs. cpc-2 gna-1*	18.11	15.47 to 20.75	Yes	****	< 0.0001	G-L
cpc-2 vs. cpc-2 gna-2*	1.632	-1.006 to 4.270	No	ns	0.2185	G-M
cpc-2 vs. cpc-2 gna-3*	11.49	8.848 to 14.12	Yes	****	< 0.0001	G-N
cpc-2 gna-1 vs. cpc-2 gna-2	-28.67	-31.52 to -25.82	Yes	****	< 0.0001	H-I
cpc-2 gna-1 vs. cpc-2 gna-3	-7.556	-10.19 to -4.918	Yes	****	< 0.0001	H-J
cpc-2 gna-1 vs. cpc-2 gnb-1	-5.334	-7.972 to -2.696	Yes	***	0.0002	H-K
cpc-2 gna-1 vs. cpc-2 gna-1*	-7.618	-10.26 to -4.979	Yes	****	< 0.0001	H-L
cpc-2 gna-1 vs. cpc-2 gna-2*	-24.09	-26.73 to -21.45	Yes	****	< 0.0001	H-M
cpc-2 gna-1 vs. cpc-2 gna-3*	-14.24	-16.88 to -11.60	Yes	****	< 0.0001	H-N
cpc-2 gna-2 vs. cpc-2 gna-3	21.11	18.26 to 23.96	Yes	****	< 0.0001	I-J
cpc-2 gna-2 vs. cpc-2 gnb-1	23.34	20.49 to 26.19	Yes	****	< 0.0001	I-K
cpc-2 gna-2 vs. cpc-2 gna-1*	21.05	18.20 to 23.90	Yes	****	< 0.0001	I-L
cpc-2 gna-2 vs. cpc-2 gna-2*	4.578	1.728 to 7.428	Yes	**	0.0024	I-M
cpc-2 gna-2 vs. cpc-2 gna-3*	14.43	11.58 to 17.28	Yes	****	< 0.0001	I-N
cpc-2 gna-3 vs. cpc-2 gnb-1	2.222	-0.4161 to 4.861	No	ns	0.0964	J-K
cpc-2 gna-3 vs. cpc-2 gna-1*	-0.0612	-2.700 to 2.577	No	ns	0.9628	J-L
cpc-2 gna-3 vs. cpc-2 gna-2*	-16.54	-19.18 to -13.90	Yes	****	< 0.0001	J-M
cpc-2 gna-3 vs. cpc-2 gna-3*	-6.682	-9.321 to -4.044	Yes	****	< 0.0001	J-N
cpc-2 gnb-1 vs. cpc-2 gna-1*	-2.284	-4.922 to 0.3549	No	ns	0.0879	K-L
cpc-2 gnb-1 vs. cpc-2 gna-2*	-18.76	-21.40 to -16.12	Yes	****	< 0.0001	K-M
cpc-2 gnb-1 vs. cpc-2 gna-3*	-8.905	-11.54 to -6.266	Yes	****	< 0.0001	K-N
cpc-2 gna-1* vs. cpc-2 gna-2*	-16.48	-19.11 to -13.84	Yes	****	< 0.0001	L-M
cpc-2 gna-1* vs. cpc-2 gna-3*	-6.621	-9.259 to -3.983	Yes	****	< 0.0001	L-N
cpc-2 gna-2* vs. cpc-2 gna-3*	9.854	7.216 to 12.49	Yes	****	< 0.0001	M-N
Test details	Mean 1	Mean 2	Mean Diff.	SE of diff.	n1	n2	t	DF
WT mat A vs. WT mat a	83.82	82.86	0.966	1.305	4	4	0.74	40
WT mat A vs. gna-1	83.82	53.53	30.29	1.305	4	4	23.2	40
WT mat A vs. gna-2	83.82	75.17	8.655	1.305	4	4	6.63	40
WT mat A vs. gna-3	83.82	53.91	29.91	1.41	4	3	21.21	40
WT mat A vs. gnb-1	83.82	54.16	29.66	1.305	4	4	22.72	40
WT mat A vs. cpc-2	83.82	51.3	32.53	1.305	4	4	24.92	40
WT mat A vs. cpc-2 gna-1	83.82	25.57	58.25	1.305	4	4	44.62	40
WT mat A vs. cpc-2 gna-2	83.82	54.24	29.58	1.41	4	3	20.98	40
WT mat A vs. cpc-2 gna-3	83.82	33.13	50.7	1.305	4	4	38.83	40
WT mat A vs. cpc-2 gnb-1	83.82	30.91	52.92	1.305	4	4	40.54	40
WT mat A vs. cpc-2 gna-1*	83.82	33.19	50.63	1.305	4	4	38.79	40
WT mat A vs. cpc-2 gna-2*	83.82	49.67	34.16	1.305	4	4	26.17	40
WT mat A vs. cpc-2 gna-3*	83.82	39.81	44.01	1.305	4	4	33.71	40
WT mat a vs. gna-1	82.86	53.53	29.33	1.305	4	4	22.46	40
WT mat a vs. gna-2	82.86	75.17	7.689	1.305	4	4	5.89	40
WT mat a vs. gna-3	82.86	53.91	28.95	1.41	4	3	20.53	40
WT mat a vs. gnb-1	82.86	54.16	28.7	1.305	4	4	21.98	40
WT mat a vs. cpc-2	82.86	51.3	31.56	1.305	4	4	24.18	40
WT mat a vs. cpc-2 gna-1	82.86	25.57	57.29	1.305	4	4	43.88	40
WT mat a vs. cpc-2 gna-2	82.86	54.24	28.62	1.41	4	3	20.29	40
WT mat a vs. cpc-2 gna-3	82.86	33.13	49.73	1.305	4	4	38.09	40
WT mat a vs. cpc-2 gnb-1	82.86	30.91	51.95	1.305	4	4	39.8	40
WT mat a vs. cpc-2 gna-1*	82.86	33.19	49.67	1.305	4	4	38.05	40
WT mat a vs. cpc-2 gna-2*	82.86	49.67	33.19	1.305	4	4	25.43	40
WT mat a vs. cpc-2 gna-3*	82.86	39.81	43.05	1.305	4	4	32.97	40
gna-1 vs. gna-2	53.53	75.17	-21.64	1.305	4	4	16.57	40
gna-1 vs. gna-3	53.53	53.91	-0.3775	1.41	4	3	0.2677	40
gna-1 vs. gnb-1	53.53	54.16	-0.6266	1.305	4	4	0.48	40
gna-1 vs. cpc-2	53.53	51.3	2.236	1.305	4	4	1.713	40
gna-1 vs. cpc-2 gna-1	53.53	25.57	27.96	1.305	4	4	21.42	40
gna-1 vs. cpc-2 gna-2	53.53	54.24	-0.71	1.41	4	3	0.5035	40
gna-1 vs. cpc-2 gna-3	53.53	33.13	20.4	1.305	4	4	15.63	40
gna-1 vs. cpc-2 gnb-1	53.53	30.91	22.63	1.305	4	4	17.33	40
gna-1 vs. cpc-2 gna-1*	53.53	33.19	20.34	1.305	4	4	15.58	40
gna-1 vs. cpc-2 gna-2*	53.53	49.67	3.868	1.305	4	4	2.963	40
gna-1 vs. cpc-2 gna-3*	53.53	39.81	13.72	1.305	4	4	10.51	40
gna-2 vs. gna-3	75.17	53.91	21.26	1.41	4	3	15.08	40
gna-2 vs. gnb-1	75.17	54.16	21.01	1.305	4	4	16.09	40
gna-2 vs. cpc-2	75.17	51.3	23.87	1.305	4	4	18.29	40
gna-2 vs. cpc-2 gna-1	75.17	25.57	49.6	1.305	4	4	37.99	40
gna-2 vs. cpc-2 gna-2	75.17	54.24	20.93	1.41	4	3	14.84	40
gna-2 vs. cpc-2 gna-3	75.17	33.13	42.04	1.305	4	4	32.2	40
gna-2 vs. cpc-2 gnb-1	75.17	30.91	44.26	1.305	4	4	33.91	40
gna-2 vs. cpc-2 gna-1*	75.17	33.19	41.98	1.305	4	4	32.16	40
gna-2 vs. cpc-2 gna-2*	75.17	49.67	25.5	1.305	4	4	19.54	40
gna-2 vs. cpc-2 gna-3*	75.17	39.81	35.36	1.305	4	4	27.08	40
gna-3 vs. gnb-1	53.91	54.16	-0.2491	1.41	3	4	0.1766	40
gna-3 vs. cpc-2	53.91	51.3	2.614	1.41	3	4	1.854	40
gna-3 vs. cpc-2 gna-1	53.91	25.57	28.34	1.41	3	4	20.1	40
gna-3 vs. cpc-2 gna-2	53.91	54.24	-0.3325	1.507	3	3	0.2206	40
gna-3 vs. cpc-2 gna-3	53.91	33.13	20.78	1.41	3	4	14.74	40
gna-3 vs. cpc-2 gnb-1	53.91	30.91	23	1.41	3	4	16.31	40
gna-3 vs. cpc-2 gna-1*	53.91	33.19	20.72	1.41	3	4	14.69	40
gna-3 vs. cpc-2 gna-2*	53.91	49.67	4.246	1.41	3	4	3.011	40
gna-3 vs. cpc-2 gna-3*	53.91	39.81	14.1	1.41	3	4	9.999	40
gnb-1 vs. cpc-2	54.16	51.3	2.863	1.305	4	4	2.193	40
gnb-1 vs. cpc-2 gna-1	54.16	25.57	28.59	1.305	4	4	21.9	40
gnb-1 vs. cpc-2 gna-2	54.16	54.24	-0.08342	1.41	4	3	0.05916	40
gnb-1 vs. cpc-2 gna-3	54.16	33.13	21.03	1.305	4	4	16.11	40
gnb-1 vs. cpc-2 gnb-1	54.16	30.91	23.25	1.305	4	4	17.81	40
gnb-1 vs. cpc-2 gna-1*	54.16	33.19	20.97	1.305	4	4	16.06	40
gnb-1 vs. cpc-2 gna-2*	54.16	49.67	4.495	1.305	4	4	3.443	40
gnb-1 vs. cpc-2 gna-3*	54.16	39.81	14.35	1.305	4	4	10.99	40
cpc-2 vs. cpc-2 gna-1	51.3	25.57	25.73	1.305	4	4	19.71	40
cpc-2 vs. cpc-2 gna-2	51.3	54.24	-2.946	1.41	4	3	2.089	40
cpc-2 vs. cpc-2 gna-3	51.3	33.13	18.17	1.305	4	4	13.92	40
cpc-2 vs. cpc-2 gnb-1	51.3	30.91	20.39	1.305	4	4	15.62	40
cpc-2 vs. cpc-2 gna-1*	51.3	33.19	18.11	1.305	4	4	13.87	40
cpc-2 vs. cpc-2 gna-2*	51.3	49.67	1.632	1.305	4	4	1.25	40
cpc-2 vs. cpc-2 gna-3*	51.3	39.81	11.49	1.305	4	4	8.799	40
cpc-2 gna-1 vs. cpc-2 gna-2	25.57	54.24	-28.67	1.41	4	3	20.33	40
cpc-2 gna-1 vs. cpc-2 gna-3	25.57	33.13	-7.556	1.305	4	4	5.788	40
cpc-2 gna-1 vs. cpc-2 gnb-1	25.57	30.91	-5.334	1.305	4	4	4.086	40
cpc-2 gna-1 vs. cpc-2 gna-1*	25.57	33.19	-7.618	1.305	4	4	5.835	40
cpc-2 gna-1 vs. cpc-2 gna-2*	25.57	49.67	-24.09	1.305	4	4	18.46	40
cpc-2 gna-1 vs. cpc-2 gna-3*	25.57	39.81	-14.24	1.305	4	4	10.91	40
cpc-2 gna-2 vs. cpc-2 gna-3	54.24	33.13	21.11	1.41	3	4	14.97	40
cpc-2 gna-2 vs. cpc-2 gnb-1	54.24	30.91	23.34	1.41	3	4	16.55	40
cpc-2 gna-2 vs. cpc-2 gna-1*	54.24	33.19	21.05	1.41	3	4	14.93	40
cpc-2 gna-2 vs. cpc-2 gna-2*	54.24	49.67	4.578	1.41	3	4	3.247	40
cpc-2 gna-2 vs. cpc-2 gna-3*	54.24	39.81	14.43	1.41	3	4	10.24	40
cpc-2 gna-3 vs. cpc-2 gnb-1	33.13	30.91	2.222	1.305	4	4	1.702	40
cpc-2 gna-3 vs. cpc-2 gna-1*	33.13	33.19	-0.0612	1.305	4	4	0.04688	40
cpc-2 gna-3 vs. cpc-2 gna-2*	33.13	49.67	-16.54	1.305	4	4	12.67	40
cpc-2 gna-3 vs. cpc-2 gna-3*	33.13	39.81	-6.682	1.305	4	4	5.119	40
cpc-2 gnb-1 vs. cpc-2 gna-1*	30.91	33.19	-2.284	1.305	4	4	1.749	40
cpc-2 gnb-1 vs. cpc-2 gna-2*	30.91	49.67	-18.76	1.305	4	4	14.37	40
cpc-2 gnb-1 vs. cpc-2 gna-3*	30.91	39.81	-8.905	1.305	4	4	6.821	40
cpc-2 gna-1* vs. cpc-2 gna-2*	33.19	49.67	-16.48	1.305	4	4	12.62	40
cpc-2 gna-1* vs. cpc-2 gna-3*	33.19	39.81	-6.621	1.305	4	4	5.072	40
cpc-2 gna-2* vs. cpc-2 gna-3*	49.67	39.81	9.854	1.305	4	4	7.548	40

## Sheet: Conidiation
Conidiation Multiple Comparison Test								Conidiation ANOVA
Number of families	1							Table Analyzed	Conidiation
Number of comparisons per family	91
Alpha	0.05							ANOVA summary
								F	99
Uncorrected Fisher's LSD	Mean Diff.	95% CI of diff.	Significant?	Summary	Individual P Value			P value	< 0.0001
								P value summary	****
WT A vs. WT a	0.07125	-0.7421 to 0.8846	No	ns	0.8623	A-B		Are differences among means statistically significant? (P < 0.05)	Yes
WT A vs. gna-1	-0.4856	-1.299 to 0.3277	No	ns	0.2389	A-C		R square	0.9299
WT A vs. gna-2	0.4069	-0.4065 to 1.220	No	ns	0.3233	A-D
WT A vs. gna-3	-0.6233	-1.465 to 0.2186	No	ns	0.145	A-E		Brown-Forsythe test
WT A vs. gnb-1	-1.824	-2.638 to -1.011	Yes	****	< 0.0001	A-F		F (DFn, DFd)	2.127 (13, 97)
WT A vs. cpc-2	-0.1894	-1.003 to 0.6240	No	ns	0.645	A-G		P value	0.0189
WT A vs. cpc-2 gnb-1	-0.3506	-1.164 to 0.4627	No	ns	0.3943	A-H		P value summary	*
WT A vs. cpc-2 gna-1	-0.7894	-1.603 to 0.02399	No	ns	0.057	A-I		Significantly different standard deviations? (P < 0.05)	Yes
WT A vs. cpc-2 gna-2	1.269	0.4560 to 2.083	Yes	**	0.0026	A-J
WT A vs. cpc-2 gna-3	2.432	1.619 to 3.245	Yes	****	< 0.0001	A-K		Bartlett's test
WT A vs. cpc-2 gna-1*	2.978	2.164 to 3.791	Yes	****	< 0.0001	A-L		Bartlett's statistic (corrected)	62.89
WT A vs. cpc-2 gna-2*	1.013	0.1991 to 1.826	Yes	*	0.0152	A-M		P value	< 0.0001
WT A vs. cpc-2 gna-3*	9.994	9.181 to 10.81	Yes	****	< 0.0001	A-N		P value summary	****
WT a vs. gna-1	-0.5569	-1.370 to 0.2565	No	ns	0.1773	B-C		Significantly different standard deviations? (P < 0.05)	Yes
WT a vs. gna-2	0.3356	-0.4777 to 1.149	No	ns	0.4148	B-D
WT a vs. gna-3	-0.6946	-1.536 to 0.1474	No	ns	0.1048	B-E		ANOVA table	SS	DF	MS	F (DFn, DFd)	P value
WT a vs. gnb-1	-1.896	-2.709 to -1.082	Yes	****	< 0.0001	B-F		Treatment (between columns)	864.6	13	66.5	F (13, 97) = 99.00	P < 0.0001
WT a vs. cpc-2	-0.2606	-1.074 to 0.5527	No	ns	0.5263	B-G		Residual (within columns)	65.16	97	0.6718
WT a vs. cpc-2 gnb-1	-0.4219	-1.235 to 0.3915	No	ns	0.3058	B-H		Total	929.7	110
WT a vs. cpc-2 gna-1	-0.8606	-1.674 to -0.04726	Yes	*	0.0383	B-I
WT a vs. cpc-2 gna-2	1.198	0.3848 to 2.011	Yes	**	0.0043	B-J		Data summary
WT a vs. cpc-2 gna-3	2.361	1.547 to 3.174	Yes	****	< 0.0001	B-K		Number of treatments (columns)	14
WT a vs. cpc-2 gna-1*	2.906	2.093 to 3.720	Yes	****	< 0.0001	B-L		Number of values (total)	111
WT a vs. cpc-2 gna-2*	0.9413	0.1279 to 1.755	Yes	*	0.0238	B-M
WT a vs. cpc-2 gna-3*	9.923	9.109 to 10.74	Yes	****	< 0.0001	B-N
gna-1 vs. gna-2	0.8925	0.07913 to 1.706	Yes	*	0.0318	C-D
gna-1 vs. gna-3	-0.1377	-0.9796 to 0.7042	No	ns	0.7462	C-E
gna-1 vs. gnb-1	-1.339	-2.152 to -0.5254	Yes	**	0.0015	C-F
gna-1 vs. cpc-2	0.2963	-0.5171 to 1.110	No	ns	0.4715	C-G
gna-1 vs. cpc-2 gnb-1	0.135	-0.6784 to 0.9484	No	ns	0.7425	C-H
gna-1 vs. cpc-2 gna-1	-0.3037	-1.117 to 0.5096	No	ns	0.4604	C-I
gna-1 vs. cpc-2 gna-2	1.755	0.9416 to 2.568	Yes	****	< 0.0001	C-J
gna-1 vs. cpc-2 gna-3	2.918	2.104 to 3.731	Yes	****	< 0.0001	C-K
gna-1 vs. cpc-2 gna-1*	3.463	2.650 to 4.276	Yes	****	< 0.0001	C-L
gna-1 vs. cpc-2 gna-2*	1.498	0.6848 to 2.311	Yes	***	0.0004	C-M
gna-1 vs. cpc-2 gna-3*	10.48	9.666 to 11.29	Yes	****	< 0.0001	C-N
gna-2 vs. gna-3	-1.03	-1.872 to -0.1883	Yes	*	0.017	D-E
gna-2 vs. gnb-1	-2.231	-3.045 to -1.418	Yes	****	< 0.0001	D-F
gna-2 vs. cpc-2	-0.5962	-1.410 to 0.2171	No	ns	0.1489	D-G
gna-2 vs. cpc-2 gnb-1	-0.7575	-1.571 to 0.05587	No	ns	0.0676	D-H
gna-2 vs. cpc-2 gna-1	-1.196	-2.010 to -0.3829	Yes	**	0.0044	D-I
gna-2 vs. cpc-2 gna-2	0.8625	0.04913 to 1.676	Yes	*	0.0379	D-J
gna-2 vs. cpc-2 gna-3	2.025	1.212 to 2.838	Yes	****	< 0.0001	D-K
gna-2 vs. cpc-2 gna-1*	2.571	1.757 to 3.384	Yes	****	< 0.0001	D-L
gna-2 vs. cpc-2 gna-2*	0.6056	-0.2077 to 1.419	No	ns	0.1427	D-M
gna-2 vs. cpc-2 gna-3*	9.587	8.774 to 10.40	Yes	****	< 0.0001	D-N
gna-3 vs. gnb-1	-1.201	-2.043 to -0.3592	Yes	**	0.0056	E-F
gna-3 vs. cpc-2	0.4339	-0.4080 to 1.276	No	ns	0.3089	E-G
gna-3 vs. cpc-2 gnb-1	0.2727	-0.5692 to 1.115	No	ns	0.5219	E-H
gna-3 vs. cpc-2 gna-1	-0.1661	-1.008 to 0.6758	No	ns	0.6963	E-I
gna-3 vs. cpc-2 gna-2	1.893	1.051 to 2.735	Yes	****	< 0.0001	E-J
gna-3 vs. cpc-2 gna-3	3.055	2.213 to 3.897	Yes	****	< 0.0001	E-K
gna-3 vs. cpc-2 gna-1*	3.601	2.759 to 4.443	Yes	****	< 0.0001	E-L
gna-3 vs. cpc-2 gna-2*	1.636	0.7939 to 2.478	Yes	***	0.0002	E-M
gna-3 vs. cpc-2 gna-3*	10.62	9.775 to 11.46	Yes	****	< 0.0001	E-N
gnb-1 vs. cpc-2	1.635	0.8216 to 2.448	Yes	***	0.0001	F-G
gnb-1 vs. cpc-2 gnb-1	1.474	0.6604 to 2.287	Yes	***	0.0005	F-H
gnb-1 vs. cpc-2 gna-1	1.035	0.2216 to 1.848	Yes	*	0.0132	F-I
gnb-1 vs. cpc-2 gna-2	3.094	2.280 to 3.907	Yes	****	< 0.0001	F-J
gnb-1 vs. cpc-2 gna-3	4.256	3.443 to 5.070	Yes	****	< 0.0001	F-K
gnb-1 vs. cpc-2 gna-1*	4.802	3.989 to 5.615	Yes	****	< 0.0001	F-L
gnb-1 vs. cpc-2 gna-2*	2.837	2.024 to 3.650	Yes	****	< 0.0001	F-M
gnb-1 vs. cpc-2 gna-3*	11.82	11.00 to 12.63	Yes	****	< 0.0001	F-N
cpc-2 vs. cpc-2 gnb-1	-0.1613	-0.9746 to 0.6521	No	ns	0.6948	G-H
cpc-2 vs. cpc-2 gna-1	-0.6	-1.413 to 0.2134	No	ns	0.1464	G-I
cpc-2 vs. cpc-2 gna-2	1.459	0.6454 to 2.272	Yes	***	0.0006	G-J
cpc-2 vs. cpc-2 gna-3	2.621	1.808 to 3.435	Yes	****	< 0.0001	G-K
cpc-2 vs. cpc-2 gna-1*	3.167	2.354 to 3.980	Yes	****	< 0.0001	G-L
cpc-2 vs. cpc-2 gna-2*	1.202	0.3885 to 2.015	Yes	**	0.0042	G-M
cpc-2 vs. cpc-2 gna-3*	10.18	9.370 to 11.00	Yes	****	< 0.0001	G-N
cpc-2 gnb-1 vs. cpc-2 gna-1	-0.4388	-1.252 to 0.3746	No	ns	0.287	H-I
cpc-2 gnb-1 vs. cpc-2 gna-2	1.62	0.8066 to 2.433	Yes	***	0.0001	H-J
cpc-2 gnb-1 vs. cpc-2 gna-3	2.783	1.969 to 3.596	Yes	****	< 0.0001	H-K
cpc-2 gnb-1 vs. cpc-2 gna-1*	3.328	2.515 to 4.141	Yes	****	< 0.0001	H-L
cpc-2 gnb-1 vs. cpc-2 gna-2*	1.363	0.5498 to 2.176	Yes	**	0.0012	H-M
cpc-2 gnb-1 vs. cpc-2 gna-3*	10.34	9.531 to 11.16	Yes	****	< 0.0001	H-N
cpc-2 gna-1 vs. cpc-2 gna-2	2.059	1.245 to 2.872	Yes	****	< 0.0001	I-J
cpc-2 gna-1 vs. cpc-2 gna-3	3.221	2.408 to 4.035	Yes	****	< 0.0001	I-K
cpc-2 gna-1 vs. cpc-2 gna-1*	3.767	2.954 to 4.580	Yes	****	< 0.0001	I-L
cpc-2 gna-1 vs. cpc-2 gna-2*	1.802	0.9885 to 2.615	Yes	****	< 0.0001	I-M
cpc-2 gna-1 vs. cpc-2 gna-3*	10.78	9.970 to 11.60	Yes	****	< 0.0001	I-N
cpc-2 gna-2 vs. cpc-2 gna-3	1.163	0.3491 to 1.976	Yes	**	0.0056	J-K
cpc-2 gna-2 vs. cpc-2 gna-1*	1.708	0.8948 to 2.521	Yes	****	< 0.0001	J-L
cpc-2 gna-2 vs. cpc-2 gna-2*	-0.2569	-1.070 to 0.5565	No	ns	0.5323	J-M
cpc-2 gna-2 vs. cpc-2 gna-3*	8.725	7.911 to 9.538	Yes	****	< 0.0001	J-N
cpc-2 gna-3 vs. cpc-2 gna-1*	0.5456	-0.2677 to 1.359	No	ns	0.1862	K-L
cpc-2 gna-3 vs. cpc-2 gna-2*	-1.419	-2.233 to -0.6060	Yes	***	0.0008	K-M
cpc-2 gna-3 vs. cpc-2 gna-3*	7.562	6.749 to 8.375	Yes	****	< 0.0001	K-N
cpc-2 gna-1* vs. cpc-2 gna-2*	-1.965	-2.778 to -1.152	Yes	****	< 0.0001	L-M
cpc-2 gna-1* vs. cpc-2 gna-3*	7.016	6.203 to 7.830	Yes	****	< 0.0001	L-N
cpc-2 gna-2* vs. cpc-2 gna-3*	8.981	8.168 to 9.795	Yes	****	< 0.0001	M-N
Test details	Mean 1	Mean 2	Mean Diff.	SE of diff.	n1	n2	t	DF
WT A vs. WT a	10.06	9.992	0.07125	0.4098	8	8	0.1739	97
WT A vs. gna-1	10.06	10.55	-0.4856	0.4098	8	8	1.185	97
WT A vs. gna-2	10.06	9.656	0.4069	0.4098	8	8	0.9928	97
WT A vs. gna-3	10.06	10.69	-0.6233	0.4242	8	7	1.469	97
WT A vs. gnb-1	10.06	11.89	-1.824	0.4098	8	8	4.452	97
WT A vs. cpc-2	10.06	10.25	-0.1894	0.4098	8	8	0.4621	97
WT A vs. cpc-2 gnb-1	10.06	10.41	-0.3506	0.4098	8	8	0.8556	97
WT A vs. cpc-2 gna-1	10.06	10.85	-0.7894	0.4098	8	8	1.926	97
WT A vs. cpc-2 gna-2	10.06	8.794	1.269	0.4098	8	8	3.097	97
WT A vs. cpc-2 gna-3	10.06	7.631	2.432	0.4098	8	8	5.934	97
WT A vs. cpc-2 gna-1*	10.06	7.086	2.978	0.4098	8	8	7.265	97
WT A vs. cpc-2 gna-2*	10.06	9.051	1.013	0.4098	8	8	2.471	97
WT A vs. cpc-2 gna-3*	10.06	0.06915	9.994	0.4098	8	8	24.39	97
WT a vs. gna-1	9.992	10.55	-0.5569	0.4098	8	8	1.359	97
WT a vs. gna-2	9.992	9.656	0.3356	0.4098	8	8	0.819	97
WT a vs. gna-3	9.992	10.69	-0.6946	0.4242	8	7	1.637	97
WT a vs. gnb-1	9.992	11.89	-1.896	0.4098	8	8	4.626	97
WT a vs. cpc-2	9.992	10.25	-0.2606	0.4098	8	8	0.636	97
WT a vs. cpc-2 gnb-1	9.992	10.41	-0.4219	0.4098	8	8	1.029	97
WT a vs. cpc-2 gna-1	9.992	10.85	-0.8606	0.4098	8	8	2.1	97
WT a vs. cpc-2 gna-2	9.992	8.794	1.198	0.4098	8	8	2.924	97
WT a vs. cpc-2 gna-3	9.992	7.631	2.361	0.4098	8	8	5.76	97
WT a vs. cpc-2 gna-1*	9.992	7.086	2.906	0.4098	8	8	7.092	97
WT a vs. cpc-2 gna-2*	9.992	9.051	0.9413	0.4098	8	8	2.297	97
WT a vs. cpc-2 gna-3*	9.992	0.06915	9.923	0.4098	8	8	24.21	97
gna-1 vs. gna-2	10.55	9.656	0.8925	0.4098	8	8	2.178	97
gna-1 vs. gna-3	10.55	10.69	-0.1377	0.4242	8	7	0.3246	97
gna-1 vs. gnb-1	10.55	11.89	-1.339	0.4098	8	8	3.267	97
gna-1 vs. cpc-2	10.55	10.25	0.2963	0.4098	8	8	0.7229	97
gna-1 vs. cpc-2 gnb-1	10.55	10.41	0.135	0.4098	8	8	0.3294	97
gna-1 vs. cpc-2 gna-1	10.55	10.85	-0.3037	0.4098	8	8	0.7412	97
gna-1 vs. cpc-2 gna-2	10.55	8.794	1.755	0.4098	8	8	4.282	97
gna-1 vs. cpc-2 gna-3	10.55	7.631	2.918	0.4098	8	8	7.119	97
gna-1 vs. cpc-2 gna-1*	10.55	7.086	3.463	0.4098	8	8	8.45	97
gna-1 vs. cpc-2 gna-2*	10.55	9.051	1.498	0.4098	8	8	3.656	97
gna-1 vs. cpc-2 gna-3*	10.55	0.06915	10.48	0.4098	8	8	25.57	97
gna-2 vs. gna-3	9.656	10.69	-1.03	0.4242	8	7	2.429	97
gna-2 vs. gnb-1	9.656	11.89	-2.231	0.4098	8	8	5.445	97
gna-2 vs. cpc-2	9.656	10.25	-0.5962	0.4098	8	8	1.455	97
gna-2 vs. cpc-2 gnb-1	9.656	10.41	-0.7575	0.4098	8	8	1.848	97
gna-2 vs. cpc-2 gna-1	9.656	10.85	-1.196	0.4098	8	8	2.919	97
gna-2 vs. cpc-2 gna-2	9.656	8.794	0.8625	0.4098	8	8	2.105	97
gna-2 vs. cpc-2 gna-3	9.656	7.631	2.025	0.4098	8	8	4.941	97
gna-2 vs. cpc-2 gna-1*	9.656	7.086	2.571	0.4098	8	8	6.273	97
gna-2 vs. cpc-2 gna-2*	9.656	9.051	0.6056	0.4098	8	8	1.478	97
gna-2 vs. cpc-2 gna-3*	9.656	0.06915	9.587	0.4098	8	8	23.39	97
gna-3 vs. gnb-1	10.69	11.89	-1.201	0.4242	7	8	2.831	97
gna-3 vs. cpc-2	10.69	10.25	0.4339	0.4242	7	8	1.023	97
gna-3 vs. cpc-2 gnb-1	10.69	10.41	0.2727	0.4242	7	8	0.6428	97
gna-3 vs. cpc-2 gna-1	10.69	10.85	-0.1661	0.4242	7	8	0.3915	97
gna-3 vs. cpc-2 gna-2	10.69	8.794	1.893	0.4242	7	8	4.462	97
gna-3 vs. cpc-2 gna-3	10.69	7.631	3.055	0.4242	7	8	7.202	97
gna-3 vs. cpc-2 gna-1*	10.69	7.086	3.601	0.4242	7	8	8.489	97
gna-3 vs. cpc-2 gna-2*	10.69	9.051	1.636	0.4242	7	8	3.856	97
gna-3 vs. cpc-2 gna-3*	10.69	0.06915	10.62	0.4242	7	8	25.03	97
gnb-1 vs. cpc-2	11.89	10.25	1.635	0.4098	8	8	3.99	97
gnb-1 vs. cpc-2 gnb-1	11.89	10.41	1.474	0.4098	8	8	3.596	97
gnb-1 vs. cpc-2 gna-1	11.89	10.85	1.035	0.4098	8	8	2.526	97
gnb-1 vs. cpc-2 gna-2	11.89	8.794	3.094	0.4098	8	8	7.549	97
gnb-1 vs. cpc-2 gna-3	11.89	7.631	4.256	0.4098	8	8	10.39	97
gnb-1 vs. cpc-2 gna-1*	11.89	7.086	4.802	0.4098	8	8	11.72	97
gnb-1 vs. cpc-2 gna-2*	11.89	9.051	2.837	0.4098	8	8	6.922	97
gnb-1 vs. cpc-2 gna-3*	11.89	0.06915	11.82	0.4098	8	8	28.84	97
cpc-2 vs. cpc-2 gnb-1	10.25	10.41	-0.1613	0.4098	8	8	0.3935	97
cpc-2 vs. cpc-2 gna-1	10.25	10.85	-0.6	0.4098	8	8	1.464	97
cpc-2 vs. cpc-2 gna-2	10.25	8.794	1.459	0.4098	8	8	3.56	97
cpc-2 vs. cpc-2 gna-3	10.25	7.631	2.621	0.4098	8	8	6.396	97
cpc-2 vs. cpc-2 gna-1*	10.25	7.086	3.167	0.4098	8	8	7.728	97
cpc-2 vs. cpc-2 gna-2*	10.25	9.051	1.202	0.4098	8	8	2.933	97
cpc-2 vs. cpc-2 gna-3*	10.25	0.06915	10.18	0.4098	8	8	24.85	97
cpc-2 gnb-1 vs. cpc-2 gna-1	10.41	10.85	-0.4388	0.4098	8	8	1.071	97
cpc-2 gnb-1 vs. cpc-2 gna-2	10.41	8.794	1.62	0.4098	8	8	3.953	97
cpc-2 gnb-1 vs. cpc-2 gna-3	10.41	7.631	2.783	0.4098	8	8	6.79	97
cpc-2 gnb-1 vs. cpc-2 gna-1*	10.41	7.086	3.328	0.4098	8	8	8.121	97
cpc-2 gnb-1 vs. cpc-2 gna-2*	10.41	9.051	1.363	0.4098	8	8	3.326	97
cpc-2 gnb-1 vs. cpc-2 gna-3*	10.41	0.06915	10.34	0.4098	8	8	25.24	97
cpc-2 gna-1 vs. cpc-2 gna-2	10.85	8.794	2.059	0.4098	8	8	5.024	97
cpc-2 gna-1 vs. cpc-2 gna-3	10.85	7.631	3.221	0.4098	8	8	7.86	97
cpc-2 gna-1 vs. cpc-2 gna-1*	10.85	7.086	3.767	0.4098	8	8	9.192	97
cpc-2 gna-1 vs. cpc-2 gna-2*	10.85	9.051	1.802	0.4098	8	8	4.397	97
cpc-2 gna-1 vs. cpc-2 gna-3*	10.85	0.06915	10.78	0.4098	8	8	26.31	97
cpc-2 gna-2 vs. cpc-2 gna-3	8.794	7.631	1.163	0.4098	8	8	2.837	97
cpc-2 gna-2 vs. cpc-2 gna-1*	8.794	7.086	1.708	0.4098	8	8	4.168	97
cpc-2 gna-2 vs. cpc-2 gna-2*	8.794	9.051	-0.2569	0.4098	8	8	0.6268	97
cpc-2 gna-2 vs. cpc-2 gna-3*	8.794	0.06915	8.725	0.4098	8	8	21.29	97
cpc-2 gna-3 vs. cpc-2 gna-1*	7.631	7.086	0.5456	0.4098	8	8	1.331	97
cpc-2 gna-3 vs. cpc-2 gna-2*	7.631	9.051	-1.419	0.4098	8	8	3.463	97
cpc-2 gna-3 vs. cpc-2 gna-3*	7.631	0.06915	7.562	0.4098	8	8	18.45	97
cpc-2 gna-1* vs. cpc-2 gna-2*	7.086	9.051	-1.965	0.4098	8	8	4.795	97
cpc-2 gna-1* vs. cpc-2 gna-3*	7.086	0.06915	7.016	0.4098	8	8	17.12	97
cpc-2 gna-2* vs. cpc-2 gna-3*	9.051	0.06915	8.981	0.4098	8	8	21.92	97
